# Supplementary material for: Effect of Whitening Toothpaste on Surface Roughness and Colour Alteration of Artificially Extrinsic Stained Human Enamel: In Vitro Study
Source: Dent J (Basel). 2022 Oct 13;10(10):191. doi: 10.3390/dj10100191 (PMC9600486; doi:10.3390/dj10100191)
Supplement: Supplementary file 1 [file dentistry-10-00191-s001.zip]

Archive with 1 entries (1 files):
- dentistry-1921354-supplementary.pdf
